# Supplementary material for: Characterization of a NRPS-like Protein from Pestalotiopsis fici for Aldehyde Generation
Source: J Fungi (Basel). 2022 Sep 23;8(10):1001. doi: 10.3390/jof8101001 (PMC9605436; doi:10.3390/jof8101001)
Supplement: Supplementary file 1 [file jof-08-01001-s001.zip]

Archive with 1 entries (1 files):
- jof-1926934-supplementary.pdf
